# Supplementary material for: Photobiomodulation with Combined Wavelengths Results in Improved Clinical Recovery in a Murine Model of Bothrops leucurus Venom Envenomation
Source: Toxins (Basel). 2025 Oct 30;17(11):535. doi: 10.3390/toxins17110535 (PMC12656360; doi:10.3390/toxins17110535)
Supplement: Supplementary file 1 [file toxins-17-00535-s001.zip]

Archive with 7 entries (7 files):
- R script S1.Rmd
- R script S2.Rmd
- R script S3.Rmd
- Supplementary Figure.pdf
- Supplementary video - S1.mp4
- Supplementary video - S2.mp4
- Table S1.xlsx
