# Supplementary material for: Photobiomodulation with Combined Wavelengths Results in Improved Clinical Recovery in a Murine Model of Bothrops leucurus Venom Envenomation
Source: Toxins (Basel). 2025 Oct 30;17(11):535. doi: 10.3390/toxins17110535 (PMC12656360; doi:10.3390/toxins17110535)
Supplement: Supplementary file 1 [file toxins-17-00535-s001.zip › R script S1.Rmd]

---
title: "GiseleDoutoradoBoxPlot"
author: "Anaiá e Gisele"
date: "2025-03-18"
output: html_document
editor_options: 
  chunk_output_type: console
---

```{r }
#inserindo dados
library(readxl)
bd <- read_excel("C:/Users/Gisele/Desktop/Resultados doutorado/doc.xlsx", sheet="Total") 
bd
```


# Chamada de pacotes e padrão de cores

```{r }
library("ggstatsplot")
library("nortest")
library("ggplot2")
library("ggstatsplot")
library("nortest") # Adicionando a biblioteca necessária
library("ggplot2")
install.packages("ggplot2")
install.packages("ggstatsplot")
install.packages("nortest")
install.packages("ggstatsplot")


cores_amigaveis <- c("Salina 24" = "#717171","Salina 72" = "#717171", "Peçonha 24" = "#C80E2D", "Peçonha 72" = "#C80E2D","Infra 24" = "#331CBA","Infra 72" = "#331CBA", "VermInfra 24" = "#4C9D39","VermInfra 72" = "#4C9D39")
```
### gráfico com significancia 
# EDEMA

```{r }
# excluir linhas que contém "SemInfo"
bdE <- subset(bd,Edema!= "SemInfo")
#Transformar variável de texto em numérica 
bdE <- transform(bdE,Edema = as.numeric(Edema))

options(device = "RStudioGD")

# Testar normalidade dos dados (Anderson Darling teste >50 observações)
## Interpretação: <0.05 é não normal = usar estatística não paramétrica
ad.test(bdE$Edema)

ggbetweenstats(
  data = bdE,
  x = GrupoTempo,
  y = Edema,
  type = "nonparametric", # ANOVA or Kruskal-Wallis
  p.adjust.method = "bonferroni",
  paired=F,
  plot.type = "box",
  pairwise.comparisons = TRUE,
  pairwise.display = "significant",
  centrality.plotting = T,
  bf.message = FALSE,
  ylab= "Edematogenic activity (%)", 
  xlab = "Tempo",
  ggplot.component = list(scale_color_manual(values = cores_amigaveis),
                          (theme(text = element_text(size = 12)))))
```

### gráfico com significancia 
# CK

```{r }
# excluir linhas que contém "SemInfo"
bdC <- subset(bd,CK!= "SemInfo")
#Transformar variável de texto em numérica 
bdC <- transform(bdE,CK = as.numeric(CK))

# Testar normalidade dos dados (Anderson Darling teste >50 observações)
## Interpretação: <0.05 é não normal = usar estatística não paramétrica
ad.test(bdC$CK)

ggbetweenstats(
  data = bdC,
  x = GrupoTempo,
  y = CK,
  type = "nonparametric", # ANOVA or Kruskal-Wallis
  p.adjust.method = "bonferroni",
  paired=F,
  plot.type = "box",
  pairwise.comparisons = TRUE,
  pairwise.display = "significant",
  centrality.plotting = FALSE,
  bf.message = FALSE,
  ylab= "CK (U/dL)", 
  xlab = "Grupo e Tempo",
  ggplot.component = list(scale_color_manual(values = cores_amigaveis),
                          (theme(text = element_text(size = 12)))))
```

### gráfico com significancia 
# Temperatura

```{r }
# excluir linhas que contém "SemInfo"
bdT <- subset(bd,Temperatura!= "SemInfo")
#Transformar variável de texto em numérica 
bdT <- transform(bdT,Temperatura = as.numeric(Temperatura))

# Testar normalidade dos dados (Anderson Darling teste >50 observações)
## Interpretação: <0.05 é não normal = usar estatística não paramétrica
ad.test(bdT$Temperatura)

ggbetweenstats(
  data = bdT,
  x = GrupoTempo,
  y = Temperatura,
  type = "nonparametric", # ANOVA or Kruskal-Wallis
  p.adjust.method = "bonferroni",
  paired=F,
  plot.type = "box",
  pairwise.comparisons = TRUE,
  pairwise.display = "significant",
  centrality.plotting = FALSE,
  bf.message = FALSE,
  ylab= "Temperature (Cº)", 
  xlab = "Grupo e Tempo",
  ggplot.component = list(scale_color_manual(values = cores_amigaveis),
                          (theme(text = element_text(size = 12)))))
```

### gráfico com significancia 
# LDH

```{r }
# excluir linhas que contém "SemInfo"
bdl <- subset(bd,LDH!= "SemInfo")
#Transformar variável de texto em numérica 
bdl <- transform(bdl,LDH = as.numeric(LDH))

# Testar normalidade dos dados (Anderson Darling teste >50 observações)
## Interpretação: <0.05 é não normal = usar estatística não paramétrica
ad.test(bdl$LDH)

ggbetweenstats(
  data = bdl,
  x = GrupoTempo,
  y = LDH,
  type = "nonparametric", # ANOVA or Kruskal-Wallis
  p.adjust.method = "bonferroni",
  paired=F,
  plot.type = "box",
  pairwise.comparisons = TRUE,
  pairwise.display = "significant",
  centrality.plotting = FALSE,
  bf.message = FALSE,
  ylab= "CK (U/dL)", 
  xlab = "Grupo e Tempo",
  ggplot.component = list(scale_color_manual(values = cores_amigaveis),
                          (theme(text = element_text(size = 12)))))
```
