# Supplementary material for: Photobiomodulation with Combined Wavelengths Results in Improved Clinical Recovery in a Murine Model of Bothrops leucurus Venom Envenomation
Source: Toxins (Basel). 2025 Oct 30;17(11):535. doi: 10.3390/toxins17110535 (PMC12656360; doi:10.3390/toxins17110535)
Supplement: Supplementary file 1 [file toxins-17-00535-s001.zip › R script S2.Rmd]

---
title: "PCAGisele"
author: "Gisele Dias e Anaiá Sevá"
date: "2025-03-19"
output:
  word_document: default
  html_document: default
  pdf_document: default
---

### roteiro em : https://operdata.com.br/blog/analise-de-componentes-principais-pca-calculo-e-aplicacao-no-r/
# https://statplace.com.br/blog/analise-de-componentes-principais-pca-calculo-e-aplicacao-no-r/
options(repos = c(CRAN = "https://cran.rstudio.com/"))

```{r }

# pacotes
library(readxl)
library(tidyverse) # Para manipular os dados
library(stats) # Para PCA
install.packages("factoextra")
library("factoextra") # Para criar alguns gráficos
library("plotrix")
library("dplyr")  # Para "case_when"
library("psych")  ## corr.test

tab <- read_excel("C:/Users/Gisele/Desktop/Resultados doutorado/doc.xlsx", sheet="Total")
pca <- tab[,c(1:6,9)]
pca <- pca[apply(pca!= "SemInfo", 1, all),]
pca <- transform(pca,CK = as.numeric(CK))
pca <- transform(pca,LDH = as.numeric(LDH))
pca <- transform(pca,Edema = as.numeric(Edema))
pca <- transform(pca,Temperature = as.numeric(Temperature))
```
# separar variáveis numéricas e para a análise dos dados
```{r }
dados_pca <- pca[,c(3:6)]
```
# Calculando o desvio padrão das variáveis
```{r }
sapply(dados_pca, sd)
describe(dados_pca)  ## descrição completa (média sd, median, min e max)

print(corr.test(dados_pca,method="spearman"),short=FALSE) 
```
#### correlacionadas: correlação entre níveis de CK LDH e Temperatura = 0.09 , p=0.52

# PCA com a matriz de covariâncias
```{r }
pca_cov <- prcomp(dados_pca)


summary(pca_cov)
```
#Como as variáveis estão em diferentes escalas, o mais adequado é utilizar a matriz de correlação.
# PCA com a matriz de correlação (variáveis padronizadas)
```{r }
pca_corr <- prcomp(dados_pca, center = TRUE, scale = TRUE)
summary(pca_corr)

fviz_eig(pca_corr)  #plot
```
#Interpretação:
#####A 1ª componente explica 80,1% da variância total dos dados. Portanto, quase 1/3 das informações contidas nas 3 variáveis do banco de dados podem ser encapsulada apenas nessa componente. A 2ª componente explica 9,8% da variância total. Com apenas 2 componentes 89,9% da variância dos dados é explicada.
# geralmente se busca uma explicação maior que 50% nas duas primeiras componentes para usar o mapa.
#Isso é visualizado na "Proportion of Variancias 0.8012 0.09861 0.07772 0.02244", da linha abaixo (52)

# Coeficientes das componentes principais (autovetores da matriz de correlação)
```{r }
summary(pca_corr)$rotation #Pode-se trocar os sinais
```
#Interpretação
## No caso em que todos os coeficientes apresentarem o mesmo sinal (positivo OU negativo) a componente é chamada de índice global. Quando os sinais são opostos a componente é chamada de índice comparativo.

#Interpretação PC1:
##Em geral, os coeficientes estão equilibrados (todos estão relativamente próximos), sendo que, a variável Z3 (glicemia) apresentou o maior peso (0.529).

#Escores
##Cada animal tem 1 escore para cada componente principal.
```{r }
summary(pca_corr)$x

# Gráfico de indivíduos (automóveis)
fviz_pca_ind(pca_corr,
             col.ind = "cos2", #Cor pela qualidade de representação
             gradient.cols = c("#2b83ba", "#ffffbf", "#d7191c"),
             label = "var",
             repel = TRUE, # Texto não sobreposto
             legend.title = "Representação"
)
```
# Interpretação
## Os quadrantes superior esquerdo e inferior direito indicam que uma componente explicou mais as variáveis presentes nesse quadrante do que a outra componente.

# Gráfico das variáveis
```{r }
fviz_pca_var(pca_corr,
             col.var = "contrib", # Cor por contribuições para o PC
             gradient.cols = c("#2b83ba", "#ffffee", "#9D0000"),
             repel = TRUE,     
             legend.title = "Contribuição"
)
```
## Gráfico das variáveis e indivíduos
```{r }
fviz_pca_biplot(pca_corr, repel = TRUE,
                col.var = "contrib", # Cor por contribuições para o PC
                gradient.cols = c("#04629c", "#ffffee", "#9D0000"),
                label = "var",
                col.ind = "#696969"  # cor dos automoveis
)
```

#### Só grupo
# Trocando os nomes das categorias
```{r }
tab <- tab %>% mutate(
  Grupo = case_when(Grupo == 1 ~ "Salina",
                    Grupo == 2 ~ "Peçonha",
                    Grupo == 3 ~ "Infra",
                    Grupo == 4 ~ "VermInfra")
)

fviz_pca_ind(pca_corr,
             col.ind = pca$Grupo, # cor por forma
             palette = c("#717171", "#c80E2D","#331CBA", "#4C9D39"),
             addEllipses = TRUE, 
             ellipse.type = "confidence",
             label = "var",
             legend.title = "Grupo",
             repel = TRUE
)

```
# Gráfico das variáveis e indivíduos
```{r }
fviz_pca_biplot(pca_corr, repel = TRUE,
                col.var = "black", # cor das variáveis
                col.ind = as.factor(pca$Grupo),  # cor dos grupos
                palette = c("#331CBA", "#c80E2D","#717171", "#4C9D39"),
                addEllipses = TRUE,
                label = "var",
                legend.title = "Group (body score)"
)
```

##### Tempo e Grupo
```{r }
tab <- tab %>% mutate(
  Grupo = case_when(Grupo == 1 ~ "Salina 24",
                    Grupo == 2 ~ "Salina 72",
                    Grupo == 3 ~ "Peçonha 24",
                    Grupo == 4 ~ "Peçonha 72",
                    Grupo == 5 ~ "Infra 24",
                    Grupo == 6 ~ "Infra 72",
                    Grupo == 7 ~ "VermInfra 24",
                    Grupo == 8 ~ "VermInfra 72"))


fviz_pca_ind(pca_corr,
             col.ind = pca$GrupoTempo, # cor por forma
             palette = c("#717171", "#c80E2D","#331CBA", "#4C9D39", "#FFA500", "#4B0082", "#C8A2C8", "#D2B48C"),
             addEllipses = TRUE, 
             ellipse.type = "confidence",
             label = "var",
             legend.title = "Grupo",
             repel = TRUE
)

# Gráfico das variáveis e indivíduos

fviz_pca_biplot(pca_corr, repel = TRUE,
                col.var = "black", # cor das variáveis
                col.ind = as.factor(pca$GrupoTempo),  # cor dos grupos
                palette = c("#717171", "#c80E2D","#331CBA", "#4C9D39", "#FFA500", "#4B0082", "#C8A2C8", "#D2B48C"),
                addEllipses = TRUE,
                label = "var",
                legend.title = "Group (body score)"
                
                fviz_pca_biplot(pca_corr, repel = FALSE,
                                col.var = "black", # cor das variáveis
                                col.ind = as.factor(pca$GrupoTempo),  # cor dos grupos
                                palette = c("#717171", "#c80E2D","#331CBA", "#4C9D39","#FFA500", "#4B0082", "#C8A2C8", "#D2B48C"),
                                addEllipses = TRUE,
                                label = "var",
                                legend.title= "Group (body score)"
```                                
                                
