# Supplementary material for: Photobiomodulation with Combined Wavelengths Results in Improved Clinical Recovery in a Murine Model of Bothrops leucurus Venom Envenomation
Source: Toxins (Basel). 2025 Oct 30;17(11):535. doi: 10.3390/toxins17110535 (PMC12656360; doi:10.3390/toxins17110535)
Supplement: Supplementary file 1 [file toxins-17-00535-s001.zip › R script S3.Rmd]

---
title: "Gisele Doutorado"
author: "Anaiá e Gisele"
date: "2025-03-18"
output: html_document
---

```{r , include=FALSE}
#referencia de gráfico
#https://stackoverflow.com/questions/69237204/how-to-vary-position-dodge-for-one-point-and-not-others-in-a-series-in-ggplot2
```

```{r }
#inserindo dados
library(readxl)
bd <- read_excel("C:/Users/Gisele/Desktop/Resultados doutorado/doc.xlsx", sheet="PoliTesteLimpa")
bd
```


## Plot com média e desvio padrão no tempo
### Definição de cores e pacotes

```{r }

# Definir cores
cores_amigaveis <- c("Infra" = "#331CBA", "Peçonha" = "#C80E2D", "VermInfra" = "#4C9D39")

library("ggplot2")
library("ggstatsplot")
```

### Viradas
```{r , include=FALSE}
# position_dodge: espaçamento das barras verticais de cada grupo, para visualizar cada barra isolada
# theme_classic():  tira o fundo, se quiser fundo cinzar tire esse item
```

```{r }
p<- ggplot(bd, aes(x=Tempo, y= MediaVirada, group=Grupo, color=Grupo)) + 
  geom_point(position=position_dodge(2)) +
  geom_line(position=position_dodge(2)) +
  geom_errorbar(aes(ymin=MediaVirada-DpVirada, ymax=MediaVirada+DpVirada), width=.1,
                position=position_dodge(2))+
  geom_label(aes(label=round(MediaVirada,2)))
print(p)


# Finished line plot
p+labs( x="Tempo (horas)", y = "Média de viradas")+
  scale_x_continuous(breaks = seq(0, 84, by = 24)) +
   theme_classic() +
  scale_color_manual(values=cores_amigaveis)


```


### Total

```{r }
p<- ggplot(bd, aes(x=Tempo, y= MediaTotal, group=Grupo, color=Grupo)) + 
  geom_point(position=position_dodge(2)) +
  geom_line(position=position_dodge(2)) +
  geom_errorbar(aes(ymin=MediaTotal-DpTotal, ymax=MediaTotal+DpTotal), width=.1,
                position=position_dodge(2))
print(p)

options(device = "RStudioGD")

# Finished line plot
p+labs(x="Tempo (horas)", y = "Média de Total")+
  scale_x_continuous( breaks = seq(0, 84, by = 24)) +
   theme_classic() +
  scale_color_manual(values=cores_amigaveis)
```

### Dor

```{r }
p<- ggplot(bd, aes(x=TempoDor, y= MediaDor, group=GrupoDor, color=GrupoDor)) + 
  geom_point(position=position_dodge(2)) +
  geom_line(position=position_dodge(2)) +
  geom_errorbar(aes(ymin=MediaDor-DpDor, ymax=MediaDor+DpDor), width=.1,
                position=position_dodge(2))
print(p)

# Finished line plot
p+labs(x="Tempo (horas)", y = "Média de Total")+
  scale_x_continuous( breaks = seq(0, 84, by = 24)) +
   theme_classic() +
  scale_color_manual(values=cores_amigaveis)
```
