# Supplementary material for: Photobiomodulation with Combined Wavelengths Results in Improved Clinical Recovery in a Murine Model of Bothrops leucurus Venom Envenomation
Source: Toxins (Basel). 2025 Oct 30;17(11):535. doi: 10.3390/toxins17110535 (PMC12656360; doi:10.3390/toxins17110535)
Supplement: Supplementary file 1 [file toxins-17-00535-s001.zip › Table S1.xlsx]

## Sheet: Total
Grupo	Tempo	CK	LDH	Edema	Temperatura	Média virada	Média total	GrupoTempo	Tempo ajustado	TempoGrupo
Salina	24	3910	2201	1.94805	28.1	1.63333	6.18	Salina 24	0	24Salina
Salina	24	3901	2196	0.588235	26.5	2.6	4.46667	Salina 24	0	24Salina
Salina	24	3520	2298	16.4179	28.5	1.57667	6.03667	Salina 24	0	24Salina
Salina	24	3426	2226	7.40741	27.8	0.87	2.25	Salina 24	0	24Salina
Salina	24	2501	2441	6.55367	28.7	1.30667	5.20667	Salina 24	0	24Salina
Salina	24	2986	2040	1.75439	27.5	1.06	3.85667	Salina 24	0	24Salina
Salina	24	1093	2137	11.9565	30.6	3.08667	4.6	Salina 24	0	24Salina
Salina	24	SemInfo	SemInfo	29.9145	29.5	1.49333	4.70333	Salina 24	0	24Salina
Salina	24	SemInfo	SemInfo	9.17431	27.1	1.85667	7.78333	Salina 24	0	24Salina
Salina	24	SemInfo	SemInfo	3.15271	29.5	SemInfo	SemInfo	Salina 24	0	24Salina
Salina	48	SemInfo	SemInfo	SemInfo	SemInfo	2.26667	5.39667	Salina 72	0	48Salina
Salina	48	SemInfo	SemInfo	SemInfo	SemInfo	2.81	4.69	Salina 72	0	48Salina
Salina	48	SemInfo	SemInfo	SemInfo	SemInfo	1.65333	3.81667	Salina 72	0	48Salina
Salina	48	SemInfo	SemInfo	SemInfo	SemInfo	1.30333	3.27333	Salina 72	0	48Salina
Salina	48	SemInfo	SemInfo	SemInfo	SemInfo	2.50333	6.63	Salina 72	0	48Salina
Salina	48	SemInfo	SemInfo	SemInfo	SemInfo	2.86333	3.86	Salina 72	0	48Salina
Salina	48	SemInfo	SemInfo	SemInfo	SemInfo	5.90667	11.2633	Salina 72	0	48Salina
Salina	48	SemInfo	SemInfo	SemInfo	SemInfo	3.38333	9.62	Salina 72	0	48Salina
Salina	48	SemInfo	SemInfo	SemInfo	SemInfo	2.07667	9.85	Salina 72	0	48Salina
Salina	48	SemInfo	SemInfo	SemInfo	SemInfo	SemInfo	SemInfo	Salina 72	0	48Salina
Salina	72	2906	2011	3.77622	26	2.20667	5.55333	Salina 72	0	72Salina
Salina	72	3258	2206	3.78378	25.1	1.94333	3.70667	Salina 72	0	72Salina
Salina	72	3716	2438	1.3245	26.7	2.17	7.59	Salina 72	0	72Salina
Salina	72	3125	2380	25.5102	27.2	1.42	5.21	Salina 72	0	72Salina
Salina	72	2250	2304	5.26316	27.3	1.49667	9.01667	Salina 72	0	72Salina
Salina	72	2896	2244	3.3557	26.6	1.2	4.48	Salina 72	0	72Salina
Salina	72	3153	2134	14.7727	27.9	3.63333	7.73333	Salina 72	0	72Salina
Salina	72	SemInfo	SemInfo	2.08333	26.6	1.88333	6.83333	Salina 72	0	72Salina
Salina	72	SemInfo	SemInfo	14.5631	28.6	2.59	7.97667	Salina 72	0	72Salina
Salina	72	SemInfo	SemInfo	27.5641	27.9	SemInfo	SemInfo	Salina 72	0	72Salina
Peçonha	24	9107	4396	152.071	34.2	2.25333	6.33667	Peçonha 24	24	24Peçonha
Peçonha	24	8324	5100	127.711	33.3	2.54667	6.12333	Peçonha 24	24	24Peçonha
Peçonha	24	8861	4788	86.2944	32.8	6.87333	4.41	Peçonha 24	24	24Peçonha
Peçonha	24	7674	5097	115.625	34.7	2.25667	5.18333	Peçonha 24	24	24Peçonha
Peçonha	24	7536	4700	145.304	32.9	3.70333	5.52333	Peçonha 24	24	24Peçonha
Peçonha	24	8866	4364	116.744	32	2.7	4.17333	Peçonha 24	24	24Peçonha
Peçonha	24	5506	4181	119.34	32.9	2.04333	7.08	Peçonha 24	24	24Peçonha
Peçonha	24	SemInfo	SemInfo	79.9163	33.9	5.55	5.01333	Peçonha 24	24	24Peçonha
Peçonha	24	SemInfo	SemInfo	73.4177	33.4	4.70667	6.73667	Peçonha 24	24	24Peçonha
Peçonha	24	SemInfo	SemInfo	155.263	33.8	2.87333	4.18333	Peçonha 24	24	24Peçonha
Peçonha	48	SemInfo	SemInfo	SemInfo	SemInfo	3.76	4.80333	Peçonha 72	48	48Peçonha
Peçonha	48	SemInfo	SemInfo	SemInfo	SemInfo	3.56667	5.82333	Peçonha 72	48	48Peçonha
Peçonha	48	SemInfo	SemInfo	SemInfo	SemInfo	3.98333	5.88667	Peçonha 72	48	48Peçonha
Peçonha	48	SemInfo	SemInfo	SemInfo	SemInfo	3.19667	5.18	Peçonha 72	48	48Peçonha
Peçonha	48	SemInfo	SemInfo	SemInfo	SemInfo	2.4	6.97667	Peçonha 72	48	48Peçonha
Peçonha	48	SemInfo	SemInfo	SemInfo	SemInfo	2.07667	7.95667	Peçonha 72	48	48Peçonha
Peçonha	48	SemInfo	SemInfo	SemInfo	SemInfo	2.01333	6.04	Peçonha 72	48	48Peçonha
Peçonha	48	SemInfo	SemInfo	SemInfo	SemInfo	1.83333	7.91667	Peçonha 72	48	48Peçonha
Peçonha	48	SemInfo	SemInfo	SemInfo	SemInfo	1.19	9.75333	Peçonha 72	48	48Peçonha
Peçonha	48	SemInfo	SemInfo	SemInfo	SemInfo	2.34667	6.94667	Peçonha 72	48	48Peçonha
Peçonha	72	6293	4210	127.564	33.3	3.85667	6.79333	Peçonha 72	72	72Peçonha
Peçonha	72	6040	4254	102.273	33.6	3.15	5.10333	Peçonha 72	72	72Peçonha
Peçonha	72	6623	4497	103.913	33.4	2.87333	8.86333	Peçonha 72	72	72Peçonha
Peçonha	72	6245	4651	293.333	33.1	2.20333	4.81333	Peçonha 72	72	72Peçonha
Peçonha	72	5391	5036	133.333	32.7	1.47333	6.70667	Peçonha 72	72	72Peçonha
Peçonha	72	5558	4360	109.662	34	1.26	5.31667	Peçonha 72	72	72Peçonha
Peçonha	72	6133	4384	95.1613	33.2	1.39	5.32	Peçonha 72	72	72Peçonha
Peçonha	72	SemInfo	SemInfo	92.0732	33.7	1.88333	9.87333	Peçonha 72	72	72Peçonha
Peçonha	72	SemInfo	SemInfo	134.118	32.8	2.94333	8.94667	Peçonha 72	72	72Peçonha
Peçonha	72	SemInfo	SemInfo	66.3158	33.2	3.86667	10	Peçonha 72	72	72Peçonha
Infra	24	4689	2466	41.0256	31.4	5.03	5.23667	Infra 24	24	24Infra
Infra	24	4347	3424	87.4775	32.1	1.46667	5.78667	Infra 24	24	24Infra
Infra	24	4444	3716	140.127	31.8	2.49333	6.19	Infra 24	24	24Infra
Infra	24	4259	3594	15.3191	32.2	1.19333	6.41	Infra 24	24	24Infra
Infra	24	4226	2943	62.2642	32.9	1.28333	14.4067	Infra 24	24	24Infra
Infra	24	4594	3108	23.5294	32.2	1.36	6.02667	Infra 24	24	24Infra
Infra	24	4448	3274	21.371	34	2.03333	9.05	Infra 24	24	24Infra
Infra	24	SemInfo	SemInfo	53.1401	33	1.51	4.75333	Infra 24	24	24Infra
Infra	24	SemInfo	SemInfo	18.9573	30.1	1.94667	5.38333	Infra 24	24	24Infra
Infra	24	SemInfo	SemInfo	SemInfo	33.6	4.39	13.4133	Infra 24	24	24Infra
Infra	48	SemInfo	SemInfo	SemInfo	SemInfo	3.03667	4.90333	Infra 72	48	48Infra
Infra	48	SemInfo	SemInfo	SemInfo	SemInfo	1.61	4.795	Infra 72	48	48Infra
Infra	48	SemInfo	SemInfo	SemInfo	SemInfo	1.13333	5.51667	Infra 72	48	48Infra
Infra	48	SemInfo	SemInfo	SemInfo	SemInfo	1.58333	4.24667	Infra 72	48	48Infra
Infra	48	SemInfo	SemInfo	SemInfo	SemInfo	0.84	3.07	Infra 72	48	48Infra
Infra	48	SemInfo	SemInfo	SemInfo	SemInfo	1.21	6.04333	Infra 72	48	48Infra
Infra	48	SemInfo	SemInfo	SemInfo	SemInfo	1.71333	4.9	Infra 72	48	48Infra
Infra	48	SemInfo	SemInfo	SemInfo	SemInfo	1.78667	4.94333	Infra 72	48	48Infra
Infra	48	SemInfo	SemInfo	SemInfo	SemInfo	1.02333	2.94333	Infra 72	48	48Infra
Infra	48	SemInfo	SemInfo	SemInfo	SemInfo	1.53333	5.71333	Infra 72	48	48Infra
Infra	72	3874	2826	57.0313	29.6	2.6	5.16333	Infra 72	72	72Infra
Infra	72	4614	2861	19.5266	28.3	1.31667	6.01667	Infra 72	72	72Infra
Infra	72	3618	2607	86.5854	30.3	2.75	8.50667	Infra 72	72	72Infra
Infra	72	3816	2513	92.2078	31.2	1.71667	4.84667	Infra 72	72	72Infra
Infra	72	3764	2572	84.8485	30.5	1.56333	5.26667	Infra 72	72	72Infra
Infra	72	3784	2967	48.7013	31.9	3.06667	5.84333	Infra 72	72	72Infra
Infra	72	3647	2757	18.2186	31.7	3.56667	4.55667	Infra 72	72	72Infra
Infra	72	SemInfo	SemInfo	32.6425	31.1	2.83	4.57333	Infra 72	72	72Infra
Infra	72	SemInfo	SemInfo	23.5294	31.8	1.00333	3.00667	Infra 72	72	72Infra
Infra	72	SemInfo	SemInfo	64.5	32.3	4.13667	10.37	Infra 72	72	72Infra
VermInfra	24	3436	2307	9.40171	31.6	4.64667	8.8	VermInfra 24	24	24VermInfra
VermInfra	24	2825	3353	62.1118	32.8	2.33	4.54333	VermInfra 24	24	24VermInfra
VermInfra	24	3467	2704	40.9091	30.5	1.33	1.73333	VermInfra 24	24	24VermInfra
VermInfra	24	3738	3007	16.8675	32.3	1.43	4.26667	VermInfra 24	24	24VermInfra
VermInfra	24	3884	2422	23.5602	31.6	2.99333	5.91	VermInfra 24	24	24VermInfra
VermInfra	24	2857	2267	78.3133	31.3	1.22667	5.01	VermInfra 24	24	24VermInfra
VermInfra	24	3579	2076	12.0773	30.1	1.94	4.6	VermInfra 24	24	24VermInfra
VermInfra	24	SemInfo	SemInfo	29.1667	30.3	1.65333	6.45667	VermInfra 24	24	24VermInfra
VermInfra	24	SemInfo	SemInfo	65.1429	28.8	1.74333	3.29667	VermInfra 24	24	24VermInfra
VermInfra	24	SemInfo	SemInfo	39.8876	30.5	2.17	4.19333	VermInfra 24	24	24VermInfra
VermInfra	48	SemInfo	SemInfo	SemInfo	SemInfo	9.93667	8.28	VermInfra 72	48	48VermInfra
VermInfra	48	SemInfo	SemInfo	SemInfo	SemInfo	1.33	2.33667	VermInfra 72	48	48VermInfra
VermInfra	48	SemInfo	SemInfo	SemInfo	SemInfo	1.98	8.18667	VermInfra 72	48	48VermInfra
VermInfra	48	SemInfo	SemInfo	SemInfo	SemInfo	1.45	5.89333	VermInfra 72	48	48VermInfra
VermInfra	48	SemInfo	SemInfo	SemInfo	SemInfo	1.94667	5.14333	VermInfra 72	48	48VermInfra
VermInfra	48	SemInfo	SemInfo	SemInfo	SemInfo	1.89	6.63667	VermInfra 72	48	48VermInfra
VermInfra	48	SemInfo	SemInfo	SemInfo	SemInfo	1.08667	4.54667	VermInfra 72	48	48VermInfra
VermInfra	48	SemInfo	SemInfo	SemInfo	SemInfo	2.26333	7.44333	VermInfra 72	48	48VermInfra
VermInfra	48	SemInfo	SemInfo	SemInfo	SemInfo	1.00667	2.42333	VermInfra 72	48	48VermInfra
VermInfra	48	SemInfo	SemInfo	SemInfo	SemInfo	1.22667	3.17	VermInfra 72	48	48VermInfra
VermInfra	72	3954	2453	43.4146	30.1	4.87	7.11	VermInfra 72	72	72VermInfra
VermInfra	72	3220	2319	15.2439	30.9	2.06	1.6	VermInfra 72	72	72VermInfra
VermInfra	72	3318	2497	11.588	31	5.13333	6.99667	VermInfra 72	72	72VermInfra
VermInfra	72	2866	2564	57.8231	30.3	1.58667	5.31333	VermInfra 72	72	72VermInfra
VermInfra	72	2688	2206	35.6643	30.7	5.03333	5.68	VermInfra 72	72	72VermInfra
VermInfra	72	3254	2303	5.72917	29.2	2.75667	7.98	VermInfra 72	72	72VermInfra
VermInfra	72	3241	2068	16.185	29.2	3.22667	6.26	VermInfra 72	72	72VermInfra
VermInfra	72	SemInfo	SemInfo	5.35714	31.6	1.55333	8.2	VermInfra 72	72	72VermInfra
VermInfra	72	SemInfo	SemInfo	46.5608	30.6	0.893333	3.48	VermInfra 72	72	72VermInfra
VermInfra	72	SemInfo	SemInfo	10.3825	30.8	2.59667	2.25	VermInfra 72	72	72VermInfra

## Sheet: Sheet3
Grupo	Tempo	CK	Temperatura	Grupo/Tempo	CK	Salina 24	Salina 72	Peçonha 24	Peçonha 72	Infra 24	Infra 72	VermInfra 24	VermInfra 72
Salina	24	3910	28.1	Salina 24	3910	28.1
Salina	24	3901	26.5	Salina 24	3901	26.5
Salina	24	3520	28.5	Salina 24	3520	28.5
Salina	24	3426	27.8	Salina 24	3426	27.8
Salina	24	2501	28.7	Salina 24	2501	28.7
Salina	24	2986	27.5	Salina 24	2986	27.5
Salina	24	1093	30.6	Salina 24	1093	30.6
Salina	72	2906	26	Salina 72	2906		26
Salina	72	3258	25.1	Salina 72	3258		25.1
Salina	72	3716	26.7	Salina 72	3716		26.7
Salina	72	3125	27.2	Salina 72	3125		27.2
Salina	72	2250	27.3	Salina 72	2250		27.3
Salina	72	2896	26.6	Salina 72	2896		26.6
Salina	72	3153	27.9	Salina 72	3153		27.9
Peçonha	24	9107	34.2	Peçonha 24	9107			34.2
Peçonha	24	8324	33.3	Peçonha 24	8324			33.3
Peçonha	24	8861	32.8	Peçonha 24	8861			32.8
Peçonha	24	7674	34.7	Peçonha 24	7674			34.7
Peçonha	24	7536	32.9	Peçonha 24	7536			32.9
Peçonha	24	8866	32	Peçonha 24	8866			32
Peçonha	24	5506	32.9	Peçonha 24	5506			32.9
Peçonha	72	6293	33.3	Peçonha 72	6293				33.3
Peçonha	72	6040	33.6	Peçonha 72	6040				33.6
Peçonha	72	6623	33.4	Peçonha 72	6623				33.4
Peçonha	72	6245	33.1	Peçonha 72	6245				33.1
Peçonha	72	5391	32.7	Peçonha 72	5391				32.7
Peçonha	72	5558	34	Peçonha 72	5558				34
Peçonha	72	6133	33.2	Peçonha 72	6133				33.2
Infra	24	4689	31.4	Infra 24	4689					31.4
Infra	24	4347	32.1	Infra 24	4347					32.1
Infra	24	4444	31.8	Infra 24	4444					31.8
Infra	24	4259	32.2	Infra 24	4259					32.2
Infra	24	4226	32.9	Infra 24	4226					32.9
Infra	24	4594	32.2	Infra 24	4594					32.2
Infra	24	4448	34	Infra 24	4448					34
Infra	72	3874	29.6	Infra 72	3874						29.6
Infra	72	4614	28.3	Infra 72	4614						28.3
Infra	72	3618	30.3	Infra 72	3618						30.3
Infra	72	3816	31.2	Infra 72	3816						31.2
Infra	72	3764	30.5	Infra 72	3764						30.5
Infra	72	3784	31.9	Infra 72	3784						31.9
Infra	72	3647	31.7	Infra 72	3647						31.7
VermInfra	24	3436	31.6	VermInfra 24	3436							31.6
VermInfra	24	2825	32.8	VermInfra 24	2825							32.8
VermInfra	24	3467	30.5	VermInfra 24	3467							30.5
VermInfra	24	3738	32.3	VermInfra 24	3738							32.3
VermInfra	24	3884	31.6	VermInfra 24	3884							31.6
VermInfra	24	2857	31.3	VermInfra 24	2857							31.3
VermInfra	24	3579	30.1	VermInfra 24	3579							30.1
VermInfra	72	3954	30.1	VermInfra 72	3954								30.1
VermInfra	72	3220	30.9	VermInfra 72	3220								30.9
VermInfra	72	3318	31	VermInfra 72	3318								31
VermInfra	72	2866	30.3	VermInfra 72	2866								30.3
VermInfra	72	2688	30.7	VermInfra 72	2688								30.7
VermInfra	72	3254	29.2	VermInfra 72	3254								29.2
VermInfra	72	3241	29.2	VermInfra 72	3241								29.2

## Sheet: Dor
GrupoTempo	Grupo	Tempo	Limiar	Grupo/tempo		Row Labels	Average of Limiar	StdDev of Limiar
Salina0	Salina	0	11.7	Salina 24		Infra0	13.6433	1.20971
Salina0	Salina	0	13.9444	Salina 24		Infra24	6.92963	1.39009
Salina0	Salina	0	12.3778	Salina 24		Infra72	8.14	1.05313
Salina0	Salina	0	11.7889	Salina 24		Peçonha0	13.2033	0.773296
Salina0	Salina	0	12.7667	Salina 24		Peçonha24	3.25667	1.08412
Salina0	Salina	0	13.4111	Salina 24		Peçonha72	3.04667	0.596119
Salina0	Salina	0	13.6333	Salina 24		Salina0	12.6862	0.717122
Salina0	Salina	0	12.2333	Salina 24		Salina24	12.66	0.809633
Salina0	Salina	0	12.5	Salina 24		Salina72	12.8333	0.45674
Salina0	Salina	0	11.5556	Salina 24		V + I0	13.3733	0.833855
Salina0	Salina	0	13.5556	Salina 72		V + I24	8.31	1.02572
Salina0	Salina	0	11.6556	Salina 72		V + I72	10.3533	0.645822
Salina0	Salina	0	12.7111	Salina 72		Grand Total	10.6751	3.68781
Salina0	Salina	0	13.6778	Salina 72
Salina0	Salina	0	12.9	Salina 72
Salina0	Salina	0	12.7222	Salina 72
Salina0	Salina	0	12.2967	Salina 72
Salina0	Salina	0	12.1889	Salina 72
Salina0	Salina	0	12.4333	Salina 72
Peçonha0	Peçonha	0	12.3111	Peçonha 24
Peçonha0	Peçonha	0	13.2	Peçonha 24
Peçonha0	Peçonha	0	11.6222	Peçonha 24
Peçonha0	Peçonha	0	12.8556	Peçonha 24
Peçonha0	Peçonha	0	13.9333	Peçonha 24
Peçonha0	Peçonha	0	12.6556	Peçonha 24
Peçonha0	Peçonha	0	13.3222	Peçonha 24
Peçonha0	Peçonha	0	13.2667	Peçonha 24
Peçonha0	Peçonha	0	12.2444	Peçonha 24
Peçonha0	Peçonha	0	12.4111	Peçonha 24
Peçonha0	Peçonha	0	13.5	Peçonha 72
Peçonha0	Peçonha	0	12.4556	Peçonha 72
Peçonha0	Peçonha	0	14.5556	Peçonha 72
Peçonha0	Peçonha	0	14.6667	Peçonha 72
Peçonha0	Peçonha	0	13.9556	Peçonha 72
Peçonha0	Peçonha	0	13.1889	Peçonha 72
Peçonha0	Peçonha	0	13.3111	Peçonha 72
Peçonha0	Peçonha	0	13.5333	Peçonha 72
Peçonha0	Peçonha	0	13.6333	Peçonha 72
Peçonha0	Peçonha	0	13.4444	Peçonha 72
Infra0	Infra	0	14.3222	Infra 24
Infra0	Infra	0	14.8333	Infra 24
Infra0	Infra	0	14.7	Infra 24
Infra0	Infra	0	12.6667	Infra 24
Infra0	Infra	0	13.5333	Infra 24
Infra0	Infra	0	14.1889	Infra 24
Infra0	Infra	0	15.3778	Infra 24
Infra0	Infra	0	12.2333	Infra 24
Infra0	Infra	0	13.6667	Infra 24
Infra0	Infra	0	13.2444	Infra 72
Infra0	Infra	0	14.2556	Infra 72
Infra0	Infra	0	12.6667	Infra 72
Infra0	Infra	0	13.2889	Infra 72
Infra0	Infra	0	12.4889	Infra 72
Infra0	Infra	0	12.8778	Infra 72
Infra0	Infra	0	12.7556	Infra 72
Infra0	Infra	0	13.9444	Infra 72
Infra0	Infra	0	11.6111	Infra 72
Infra0	Infra	0	16.5667	Infra 72
V + I0	V + I	0	13.3889	V + I 24
V + I0	V + I	0	12.8222	V + I 24
V + I0	V + I	0	12.2333	V + I 24
V + I0	V + I	0	15.4333	V + I 24
V + I0	V + I	0	13.1778	V + I 24
V + I0	V + I	0	13.7333	V + I 24
V + I0	V + I	0	13.5667	V + I 24
V + I0	V + I	0	12.5556	V + I 24
V + I0	V + I	0	14.4111	V + I 24
V + I0	V + I	0	14.2333	V + I 24
V + I0	V + I	0	12.8222	V + I 72
V + I0	V + I	0	13.1556	V + I 72
V + I0	V + I	0	13.2778	V + I 72
V + I0	V + I	0	13.7444	V + I 72
V + I0	V + I	0	12.6	V + I 72
V + I0	V + I	0	12.2778	V + I 72
V + I0	V + I	0	13.6667	V + I 72
V + I0	V + I	0	12.2333	V + I 72
V + I0	V + I	0	14.1889	V + I 72
V + I0	V + I	0	13.9444	V + I 72
Salina24	Salina	24	12.1667	Salina 24
Salina24	Salina	24	13.2667	Salina 24
Salina24	Salina	24	12.1	Salina 24
Salina24	Salina	24	12.1	Salina 24
Salina24	Salina	24	12.5333	Salina 24
Salina24	Salina	24	12.2667	Salina 24
Salina24	Salina	24	14.7333	Salina 24
Salina24	Salina	24	12.5667	Salina 24
Salina24	Salina	24	12.6333	Salina 24
Salina24	Salina	24	12.2333	Salina 24
Salina72	Salina	72	12.9333	Salina 72
Salina72	Salina	72	12.5333	Salina 72
Salina72	Salina	72	12.4	Salina 72
Salina72	Salina	72	12.8333	Salina 72
Salina72	Salina	72	13.0667	Salina 72
Salina72	Salina	72	13	Salina 72
Salina72	Salina	72	12.4	Salina 72
Salina72	Salina	72	13.8333	Salina 72
Salina72	Salina	72	12.5	Salina 72
Peçonha24	Peçonha	24	4.6	Peçonha 24
Peçonha24	Peçonha	24	3.73333	Peçonha 24
Peçonha24	Peçonha	24	4.76667	Peçonha 24
Peçonha24	Peçonha	24	3.33333	Peçonha 24
Peçonha24	Peçonha	24	4.16667	Peçonha 24
Peçonha24	Peçonha	24	3.06667	Peçonha 24
Peçonha24	Peçonha	24	1.83333	Peçonha 24
Peçonha24	Peçonha	24	2.73333	Peçonha 24
Peçonha24	Peçonha	24	2.76667	Peçonha 24
Peçonha24	Peçonha	24	1.56667	Peçonha 24
Peçonha72	Peçonha	72	3.9	Peçonha 72
Peçonha72	Peçonha	72	2.4	Peçonha 72
Peçonha72	Peçonha	72	4.16667	Peçonha 72
Peçonha72	Peçonha	72	2.86667	Peçonha 72
Peçonha72	Peçonha	72	2.76667	Peçonha 72
Peçonha72	Peçonha	72	2.76667	Peçonha 72
Peçonha72	Peçonha	72	2.5	Peçonha 72
Peçonha72	Peçonha	72	3.13333	Peçonha 72
Peçonha72	Peçonha	72	2.6	Peçonha 72
Peçonha72	Peçonha	72	3.36667	Peçonha 72
Infra24	Infra	24	8.3	Infra 24
Infra24	Infra	24	9.83333	Infra 24
Infra24	Infra	24	6.06667	Infra 24
Infra24	Infra	24	6.46667	Infra 24
Infra24	Infra	24	5.83333	Infra 24
Infra24	Infra	24	6.4	Infra 24
Infra24	Infra	24	5.3	Infra 24
Infra24	Infra	24	7.03333	Infra 24
Infra24	Infra	24	7.13333	Infra 24
Infra72	Infra	72	7.93333	Infra 72
Infra72	Infra	72	6.76667	Infra 72
Infra72	Infra	72	8.86667	Infra 72
Infra72	Infra	72	6.93333	Infra 72
Infra72	Infra	72	6.53333	Infra 72
Infra72	Infra	72	9.13333	Infra 72
Infra72	Infra	72	8.9	Infra 72
Infra72	Infra	72	9.3	Infra 72
Infra72	Infra	72	8.9	Infra 72
Infra72	Infra	72	8.13333	Infra 72
V + I24	V + I	24	7.56667	V + I 24
V + I24	V + I	24	10.2333	V + I 24
V + I24	V + I	24	8.23333	V + I 24
V + I24	V + I	24	7.73333	V + I 24
V + I24	V + I	24	8.56667	V + I 24
V + I24	V + I	24	8.16667	V + I 24
V + I24	V + I	24	9.9	V + I 24
V + I24	V + I	24	8.1	V + I 24
V + I24	V + I	24	7	V + I 24
V + I24	V + I	24	7.6	V + I 24
V + I72	V + I	72	10.4	V + I 72
V + I72	V + I	72	10.5667	V + I 72
V + I72	V + I	72	10.7333	V + I 72
V + I72	V + I	72	11.3333	V + I 72
V + I72	V + I	72	9.5	V + I 72
V + I72	V + I	72	11.2667	V + I 72
V + I72	V + I	72	9.96667	V + I 72
V + I72	V + I	72	10.3667	V + I 72
V + I72	V + I	72	9.56667	V + I 72
V + I72	V + I	72	9.83333	V + I 72

## Sheet: Desvio_PoliBruta
Dia	Grupo	Row Labels	DesvPadp de Edema	Média de Edema	Média de CK	DesvPadp de CK	Média de LDH	DesvPadp de LDH	DesvPadp de Temperatura	Média de Temperatura	Rótulos de Linha	Média de Limiar	DesvPadp de Limiar		GrupoTempo	Grupo	Tempo	Média virada	Média total		Row Labels	Average of Média virada	StdDev of Média virada	Average of Média total	StdDev of Média total2
24	Infra	Infra 24	38.6374	51.468	4429.57	156.863	3217.86	394.277	1.06682	32.33	Infra 24	10.4383	3.69289		Salina24	Salina	24	1.63333	6.18		Infra24	2.27067	1.35426	7.66567	3.49532
72	Infra	Infra 72	27.3115	52.7791	3873.86	313.558	2729	156.045	1.16194	30.87	Infra 72	10.755	2.85557		Salina24	Salina	24	2.6	4.46667		Infra48	1.547	0.611778	4.7075	1.03256
24	Peçonha	Peçonha 24	27.9901	117.169	7982	1156.41	4660.86	335.793	0.746257	33.39	Peçonha 24	8.01944	4.83891		Salina24	Salina	24	1.57667	6.03667		Infra72	2.455	1.02361	5.815	2.1268
72	Peçonha	Peçonha 72	59.2487	125.775	6040.43	397.869	4484.57	263.523	0.376829	33.3	Peçonha 72	8.33556	5.32174		Salina24	Salina	24	0.87	2.25		Peçonha24	3.55067	1.64036	5.47633	1.06082
24	Salina	Salina 24	8.46631	8.88677	3048.14	922.837	2219.86	116.611	1.17966	28.38	Salina 24	12.6256	0.782179		Salina24	Salina	24	1.30667	5.20667		Peçonha48	2.63667	0.932996	6.72833	1.5013
72	Salina	Salina 72	9.34968	10.1997	3043.43	411.826	2245.29	134.989	0.965867	26.99	Salina 72	12.7578	0.531413		Salina24	Salina	24	1.06	3.85667		Peçonha72	2.49	0.986451	7.17367	2.06504
24	VermInfra	V + I 24	22.7544	37.7438	3398	380.183	2590.86	421.881	1.11247	30.98	V + I 24	10.9328	2.78616		Salina24	Salina	24	3.08667	4.6		Salina24	1.72037	0.7132	5.00926	1.56757
72	VermInfra	V + I 72	18.2161	24.7949	3220.14	369.999	2344.29	160.897	0.728286	30.44	V + I 72	11.7722	1.55499		Salina24	Salina	24	1.49333	4.70333		Salina48	2.75185	1.34282	6.48889	3.01531
Total	Total	Grand Total	52.3026	53.6289	4379.45	1760.01	3061.57	963.473	2.32132	30.835	Total Geral	10.6817	3.665		Salina24	Salina	24	1.85667	7.78333		Salina72	2.06037	0.733251	6.45556	1.79444
															Salina24	Salina	24	sem inf.	sem inf.		V + I24	2.14633	1.02614	4.881	1.89672
															Salina48	Salina	48	2.26667	5.39667		V + I48	2.41167	2.67812	5.406	2.26124
															Salina48	Salina	48	2.81	4.69		V + I72	2.971	1.55846	5.487	2.32782
															Salina48	Salina	48	1.65333	3.81667		(blank)
															Salina48	Salina	48	1.30333	3.27333		Grand Total	2.42379	1.37809	5.94007	2.22079
															Salina48	Salina	48	2.50333	6.63
															Salina48	Salina	48	2.86333	3.86
															Salina48	Salina	48	5.90667	11.2633
															Salina48	Salina	48	3.38333	9.62
															Salina48	Salina	48	2.07667	9.85
															Salina48	Salina	48	sem inf.	sem inf.
															Salina72	Salina	72	2.20667	5.55333
															Salina72	Salina	72	1.94333	3.70667
															Salina72	Salina	72	2.17	7.59
															Salina72	Salina	72	1.42	5.21
															Salina72	Salina	72	1.49667	9.01667
															Salina72	Salina	72	1.2	4.48
															Salina72	Salina	72	3.63333	7.73333
															Salina72	Salina	72	1.88333	6.83333
															Salina72	Salina	72	2.59	7.97667
															Salina72	Salina	72	sem inf.	sem inf.
															Peçonha24	Peçonha	24	2.25333	6.33667
															Peçonha24	Peçonha	24	2.54667	6.12333
															Peçonha24	Peçonha	24	6.87333	4.41
															Peçonha24	Peçonha	24	2.25667	5.18333
															Peçonha24	Peçonha	24	3.70333	5.52333
															Peçonha24	Peçonha	24	2.7	4.17333
															Peçonha24	Peçonha	24	2.04333	7.08
															Peçonha24	Peçonha	24	5.55	5.01333
															Peçonha24	Peçonha	24	4.70667	6.73667
															Peçonha24	Peçonha	24	2.87333	4.18333
															Peçonha48	Peçonha	48	3.76	4.80333
															Peçonha48	Peçonha	48	3.56667	5.82333
															Peçonha48	Peçonha	48	3.98333	5.88667
															Peçonha48	Peçonha	48	3.19667	5.18
															Peçonha48	Peçonha	48	2.4	6.97667
															Peçonha48	Peçonha	48	2.07667	7.95667
															Peçonha48	Peçonha	48	2.01333	6.04
															Peçonha48	Peçonha	48	1.83333	7.91667
															Peçonha48	Peçonha	48	1.19	9.75333
															Peçonha48	Peçonha	48	2.34667	6.94667
															Peçonha72	Peçonha	72	3.85667	6.79333
															Peçonha72	Peçonha	72	3.15	5.10333
															Peçonha72	Peçonha	72	2.87333	8.86333
															Peçonha72	Peçonha	72	2.20333	4.81333
															Peçonha72	Peçonha	72	1.47333	6.70667
															Peçonha72	Peçonha	72	1.26	5.31667
															Peçonha72	Peçonha	72	1.39	5.32
															Peçonha72	Peçonha	72	1.88333	9.87333
															Peçonha72	Peçonha	72	2.94333	8.94667
															Peçonha72	Peçonha	72	3.86667	10
															Infra24	Infra	24	5.03	5.23667
															Infra24	Infra	24	1.46667	5.78667
															Infra24	Infra	24	2.49333	6.19
															Infra24	Infra	24	1.19333	6.41
															Infra24	Infra	24	1.28333	14.4067
															Infra24	Infra	24	1.36	6.02667
															Infra24	Infra	24	2.03333	9.05
															Infra24	Infra	24	1.51	4.75333
															Infra24	Infra	24	1.94667	5.38333
															Infra24	Infra	24	4.39	13.4133
															Infra48	Infra	48	3.03667	4.90333
															Infra48	Infra	48	1.61	4.795
															Infra48	Infra	48	1.13333	5.51667
															Infra48	Infra	48	1.58333	4.24667
															Infra48	Infra	48	0.84	3.07
															Infra48	Infra	48	1.21	6.04333
															Infra48	Infra	48	1.71333	4.9
															Infra48	Infra	48	1.78667	4.94333
															Infra48	Infra	48	1.02333	2.94333
															Infra48	Infra	48	1.53333	5.71333
															Infra72	Infra	72	2.6	5.16333
															Infra72	Infra	72	1.31667	6.01667
															Infra72	Infra	72	2.75	8.50667
															Infra72	Infra	72	1.71667	4.84667
															Infra72	Infra	72	1.56333	5.26667
															Infra72	Infra	72	3.06667	5.84333
															Infra72	Infra	72	3.56667	4.55667
															Infra72	Infra	72	2.83	4.57333
															Infra72	Infra	72	1.00333	3.00667
															Infra72	Infra	72	4.13667	10.37
															V + I24	V + I	24	4.64667	8.8
															V + I24	V + I	24	2.33	4.54333
															V + I24	V + I	24	1.33	1.73333
															V + I24	V + I	24	1.43	4.26667
															V + I24	V + I	24	2.99333	5.91
															V + I24	V + I	24	1.22667	5.01
															V + I24	V + I	24	1.94	4.6
															V + I24	V + I	24	1.65333	6.45667
															V + I24	V + I	24	1.74333	3.29667
															V + I24	V + I	24	2.17	4.19333
															V + I48	V + I	48	9.93667	8.28
															V + I48	V + I	48	1.33	2.33667
															V + I48	V + I	48	1.98	8.18667
															V + I48	V + I	48	1.45	5.89333
															V + I48	V + I	48	1.94667	5.14333
															V + I48	V + I	48	1.89	6.63667
															V + I48	V + I	48	1.08667	4.54667
															V + I48	V + I	48	2.26333	7.44333
															V + I48	V + I	48	1.00667	2.42333
															V + I48	V + I	48	1.22667	3.17
															V + I72	V + I	72	4.87	7.11
															V + I72	V + I	72	2.06	1.6
															V + I72	V + I	72	5.13333	6.99667
															V + I72	V + I	72	1.58667	5.31333
															V + I72	V + I	72	5.03333	5.68
															V + I72	V + I	72	2.75667	7.98
															V + I72	V + I	72	3.22667	6.26
															V + I72	V + I	72	1.55333	8.2
															V + I72	V + I	72	0.893333	3.48
															V + I72	V + I	72	2.59667	2.25

## Sheet: PoliTesteLimpa
Grupo	Tempo	GrupoTempo	MediaVirada	DpVirada	MediaTotal	DpTotal	GrupoDor	TempoDor	GrupoTempoDor	MediaDor	DpDor
Infra	24	Infra24	2.27067	1.35426	7.66567	3.49532	Infra	0	Infra0	13.6433	1.20971
Infra	48	Infra48	1.547	0.611778	4.7075	1.03256	Infra	24	Infra24	6.92963	1.39009
Infra	72	Infra72	2.455	1.02361	5.815	2.1268	Infra	72	Infra72	8.14	1.05313
Peçonha	24	Peçonha24	3.55067	1.64036	5.47633	1.06082	Peçonha	0	Peçonha0	13.2033	0.773296
Peçonha	48	Peçonha48	2.63667	0.932996	6.72833	1.5013	Peçonha	24	Peçonha24	3.25667	1.08412
Peçonha	72	Peçonha72	2.49	0.986451	7.17367	2.06504	Peçonha	72	Peçonha72	3.04667	0.596119
Infra	0	Salina24	1.72037	0.7132	5.00926	1.56757	Salina	0	Salina0	12.6862	0.717122
Peçonha	0	Salina48	1.72037	0.7132	5.00926	1.56757	Salina	24	Salina24	12.66	0.809633
VermInfra	0	Salina72	1.72037	0.7132	5.00926	1.56757	Salina	72	Salina72	12.8333	0.45674
VermInfra	24	V + I24	2.14633	1.02614	4.881	1.89672	VermInfra	0	V + I0	13.3733	0.833855
VermInfra	48	V + I48	2.41167	2.67812	5.406	2.26124	VermInfra	24	V + I24	8.31	1.02572
VermInfra	72	V + I72	2.971	1.55846	5.487	2.32782	VermInfra	72	V + I72	10.3533	0.645822
